# Supplementary material for: Dataset of Indian and Thai banknotes with annotations
Source: Data Brief. 2022 Mar 2;41:108007. doi: 10.1016/j.dib.2022.108007 (PMC8907680; doi:10.1016/j.dib.2022.108007)
Supplement: Supplementary file 1 [file mmc1.zip]

Archive with 2 entries (2 files):
- rsize.py
- Transparency document_AuthorsDeclaration.pdf
