# Supplementary material for: Dataset of Indian and Thai banknotes with annotations
Source: Data Brief. 2022 Mar 2;41:108007. doi: 10.1016/j.dib.2022.108007 (PMC8907680; doi:10.1016/j.dib.2022.108007)
Supplement: Supplementary file 1 [file mmc1.zip › rsize.py]

# -*- coding: utf-8 -*-
""" Title : Python script to resize the image

@author: Lenovo
"""


import PIL
from PIL import Image
import os
import sys

inDirPath = "C:\\Users\\Lenovo\\Desktop\\fortesting"
img_size = 1024
outDirPath = "C:\\Users\\Lenovo\\Desktop\\resized"

try:
    input_dir  = str(inDirPath.rstrip('\\'))  #path to img source folder
    img_size   = str(img_size)  
    output_dir  = str(outDirPath.rstrip('\\')) #output directory
    print("starting....")
    print("Colecting data from %s " % input_dir)
    tclass = [ d for d in os.listdir( input_dir ) ]
    counter = 0
    strdc = ''
    for x in tclass:
       list_dir =  os.path.join(input_dir, x )
       list_tuj = os.path.join(output_dir+'/', x+'/')
       if not os.path.exists(list_tuj):
            os.makedirs(list_tuj)
       if os.path.exists(list_tuj):
           for d in os.listdir(list_dir):
               try:
                   img = Image.open(os.path.join(input_dir+'/'+x,d))
                   img = img.resize((int(img_size),int(img_size)),Image.ANTIALIAS)
                   fname,extension = os.path.splitext(d)
                   newfile = fname+extension
                   if extension != ".jpg" :
                       newfile = fname + ".jpg"
                   img.save(os.path.join(output_dir+'/'+x,newfile),"JPEG",quality=90)
                   print("Resizing file : %s - %s " %(x,d))
                
               except Exception:
                    print("Error resize file : %s - %s " % (x,d))
                    sys.exit(1)
           counter +=1

except Exception:
    print("Error, check Input directory etc : ")
    sys.exit(1)
